# Supplementary material for: COVID-19 Vaccination Status and Hesitancy among Breast Cancer Patients after Two Years of Pandemic: A Cross-Sectional Survey
Source: Vaccines (Basel). 2022 Sep 15;10(9):1530. doi: 10.3390/vaccines10091530 (PMC9503096; doi:10.3390/vaccines10091530)
Supplement: Supplementary file 1 [file vaccines-10-01530-s001.zip]

Archive with 1 entries (1 files):
- vaccines-1852249-supplementary.pdf
